# Supplementary material for: Identification of Plastics in Mixtures and Blends through Pyrolysis-Gas Chromatography/Mass Spectrometry
Source: Polymers (Basel). 2023 Dec 26;16(1):71. doi: 10.3390/polym16010071 (PMC10780318; doi:10.3390/polym16010071)
Supplement: Supplementary file 1 [file polymers-16-00071-s001.zip]

Archive with 1 entries (1 files):
- polymers-2755018-supplementary.pdf
